# Supplementary material for: Genetic Mutations That Confer Fluoride Resistance Modify Gene Expression and Virulence Traits of Streptococcus mutans
Source: Microorganisms. 2021 Apr 15;9(4):849. doi: 10.3390/microorganisms9040849 (PMC8071458; doi:10.3390/microorganisms9040849)
Supplement: Supplementary file 1 [file microorganisms-09-00849-s001.zip]

Archive with 1 entries (1 files):
- microorganisms-1161557-supplementary.pdf
